# Supplementary material for: MEKK2 mediates aberrant ERK activation in neurofibromatosis type I
Source: Nat Commun. 2020 Nov 11;11:5704. doi: 10.1038/s41467-020-19555-6 (PMC7658220; doi:10.1038/s41467-020-19555-6)
Supplement: Supplementary file 4 — Source Data [file 41467_2020_19555_MOESM4_ESM.xlsx]

## Sheet: Fig. 1b
	Luc	Ren		LUC
				normalized	AVE	STDEV
	1703	116288	1.1635	1981.44	2206.46	288.758	WT-TOP FLASH
	1953	111540	1.21303	2369.04
	1509	111288	1.21577	1834.6
	2281	116288	1.1635	2653.94
	1834	111540	1.21303	2224.69
	1789	111288	1.21577	2175.02
	1544	132149	1.02385	1580.83	1430.87	284.897	MEKK2 KO-TOP FLASH
	1744	133512	1.0134	1767.37
	1381	135301	1	1381
	1607	132149	1.02385	1645.33
	1022	133512	1.0134	1035.69
	1175	135301	1	1175
	4588	74450	1	4588	4796.81	332.378	WT-OSE1
	5224	75081	0.991596	5180.1
	4645	74815	0.995121	4622.34
	2953	74450	1	2953	2985.23	238.418	MEKK2 KO-OSE1
	2788	75081	0.991596	2764.57
	3254	74815	0.995121	3238.12
	1303	563995	0.132005	172.002	146.574	27.6216	NT-2
	1151	731245	0.101813	117.186
	1349	667180	0.111589	150.534
	1975	314106	0.237022	468.118	397.154	61.8439	CT-1
	2050	414084	0.179794	368.579
	1902	399149	0.186522	354.765
	2494	418299	0.177983	443.889	427.979	55.411	CT-1.5
	2904	456418	0.163118	473.695
	2506	509267	0.146191	366.353
	868	193955	0.383852	333.183	406.655	63.8569	CT-2
	1023	169705	0.438702	448.793
	1262	214517	0.347059	437.988

## Sheet: Fig. 2b
	Porosity BV
		NF1f/f;MEKK2+/+	NF1f/f;MEKK2-/-	NF1f/f;MEKK2+/+;Dmp1+	NF1f/f;MEKK2-/-;Dmp1+
		0.0041	0.005	0.1238	0.0604
		0.0032	0.002	0.0508	0.0309
		0.0036	0.0093	0.0522	0.0254
		0.0054	0.0036	0.0246	0.029
		0.0049	0.0149	0.041	0.0206
			0.0027	0.0696	0.0155
			0.0023	0.051	0.0284
			0.0006	0.0978	0.0115
					0.0051
					0.0201
	Porosity BV/TV
		NF1f/f;MEKK2+/+	NF1f/f;MEKK2-/-	NF1f/f;MEKK2+/+;Dmp1+	NF1f/f;MEKK2-/-;Dmp1+
		0.0088	0.012	0.1934	0.1161
		0.0084	0.0047	0.1283	0.0745
		0.0078	0.0224	0.1243	0.0547
		0.0111	0.0077	0.0698	0.0654
		0.0115	0.0282	0.0959	0.0565
			0.007	0.1633	0.0416
			0.0059	0.1182	0.09
			0.0017	0.1986	0.0275
					0.013
					0.0514
	Porous Surface
		NF1f/f;MEKK2+/+	NF1f/f;MEKK2-/-	NF1f/f;MEKK2+/+;Dmp1+	NF1f/f;MEKK2-/-;Dmp1+
		0.586	0.661	5.402	3.774
		0.402	0.266	3.226	2.901
		0.508	0.948	4.084	2.66
		0.762	0.421	1.899	2.814
		0.573	1.416	2.799	2.062
			0.337	4.161	1.472
			0.275	3.886	2.229
			0.09	5.297	1.358
					0.616
					1.993

## Sheet: Fig. 2d
	Trabecular BV/TV
		NF1f/f;MEKK2+/+	NF1f/f;MEKK2-/-	NF1f/f;MEKK2+/+;Dmp1+	NF1f/f;MEKK2-/-;Dmp1+
		0.1267	0.1111	0.0658	0.1433
		0.148	0.0638	0.0621	0.2425
		0.1214	0.0577	0.0744	0.284
		0.146	0.0702	0.0503	0.1625
		0.207	0.0445	0.1059	0.2673
		0.2198	0.0361	0.0756	0.1824
		0.1678		0.0635	0.1174
		0.1389		0.0587	0.2021
				0.0588
	Trabecular Tb.N
		NF1f/f;MEKK2+/+	NF1f/f;MEKK2-/-	NF1f/f;MEKK2+/+;Dmp1+	NF1f/f;MEKK2-/-;Dmp1+
		4.5989	4.6467	4.0968	3.7417
		4.4877	4.7735	3.623	5.1297
		4.0587	3.6463	3.6431	4.771
		6.0949	3.4739	4.0611	4.3802
		5.065	2.6887	3.6882	5.4852
		4.9563	2.262	3.6134	4.7384
		4.558		3.2155	4.082
		5.833		3.8117
				3.3675
	Trabecular Tb.Sp
		NF1f/f;MEKK2+/+	NF1f/f;MEKK2-/-	NF1f/f;MEKK2+/+;Dmp1+	NF1f/f;MEKK2-/-;Dmp1+
		0.2069	0.2083	0.2401	0.2546
		0.211	0.201	0.2705	0.1878
		0.2407	0.2709	0.2732	0.1894
		0.187	0.2861	0.2427	0.2191
		0.3595	0.4224	0.2679	0.168
		0.2877	0.493	0.3689	0.206
		0.161		0.4316	0.2349
		0.4102		0.4074	0.2607
				0.281
	Trabecular Tb.Th
		NF1f/f;MEKK2+/+	NF1f/f;MEKK2-/-	NF1f/f;MEKK2+/+;Dmp1+	NF1f/f;MEKK2-/-;Dmp1+
		0.041	0.0327	0.0448	0.0541
		0.045	0.0362	0.045	0.0579
		0.0426	0.0332	0.0437	0.0648
		0.032	0.0261	0.0473	0.047
		0.035	0.0197	0.0373	0.0551
		0.0361	0.0184	0.0407	0.0485
		0.033		0.0369	0.0452
		0.0422		0.046	0.0372
				0.0413

## Sheet: Fig. 2f
	P1NP (ng/ml)	NF1f/f;MEKK2+/+	NF1f/f;MEKK2-/-	NF1f/f;MEKK2+/+;Dmp1+	NF1f/f;MEKK2-/-;Dmp1+
		WT	MEKK2 KO	NF1 KO	DKO
		250.066	649.666	174.644	701.382
		99.5671	1254.3	183.007	997.511
		208.122	504.01	216.502	744.602
		58.0068	988.726	91.2465	2513
		49.7074	124.554	300.542	2369.58
		8.27403	342.724	266.875	2350.55
		292.119	1569.5	813.987	1578.59
		107.892	744.602	1209.74	3049.09
		334.279	675.504		2638.25
	CTX (ng/ml)	WT	MEKK2 KO	NF1 KO	DKO
		1.74359	3.70619	1.84977	1.76367
		1.95877	2.04252	1.98762	1.34706
		1.79151	1.93087	1.98762	1.77043
		1.01522	1.34706	1.82223	1.20864
		1.04282	2.0984	1.15333	1.87732
		0.960033	2.79992	1.90488	1.90488
		1.45796	1.54123	3.87717	2.85629
		2.0984	1.81936	3.96278	2.26625
		1.84723	1.59678	3.47821	2.54672
					2.40637
					1.90298
					2.31936
	FGF23 (ng/ml)	WT	MEKK2 KO	NF1 KO	DKO
		62.3986	100.5	689.698	330.768
		146.333	355.065	416.911	514.098
		314.754	28.7144	352.304	601.898
		324.694	343.468	379.361	493.667
		264.504	83.3822	462.744	302.053
		234.133	323.589	643.313
		88.9042		657.67
		193.27		733.874
		328.007		657.67
		343.468		875.789
		298.74		917.756
		258.43		910.026
				696.324
	PTH (pg/ml)	WT	MEKK2 KO	NF1 KO	DKO
		34.984	28.336	43.878	22.912
		24.375	27.004	25.657	8.406
		30.196	39.901	13.455	16.24
		30.58		22.255	16.957
		19.228		19.314	11.489
		18.103		19.741	15.33
		25.178		34.533	31.881
		8.179		45.637	31.272
		13.836		21.176
		9.616		27.004
		25.418
	Vitamin D (ng/ml)	WT	MEKK2 KO	NF1 KO	DKO
		0.77	0.31	0.34	1.73
		1.76	0.54	1.6	2.19
		1	0.62	1.41	2.27
		2.25	1.85	1.02	1.22
		1.16	0.79	0.19	1.45
		1.03	1.37	0.41	1.41
		1.22		0.34
		1.12		0.21
		1.38		0.44
		1.11
		2.38
		2.76
		1.84
		1.56
	Phosphate (nmol/ul)	WT	MEKK2 KO	NF1 KO	DKO
		270.545	291.72	230.07	296.457
		277.863	261.443	185.156	189.558
		286.352	254.589	201.669	267.703
		261.35	230.683	237.036	231.24
		301.416	286.166	171.094	268.817
		299.225	251.468	251.32	304.221
		219.594	280.52	210.603	183.521
		207.52		181.886	271.734
		238.41		237.797	256.911
		340.777		166.283	296.661
		368.156		242.478	290.476
		302.865		248.348	268.855
		304.909		178.487	304.091
		322.499		265.864	277.715
		201.409		203.712
		290.977		169.72
		337.136		157.107
		333.087

## Sheet: Fig. 2g
	Trabecular bone	NF1f/f;MEKK2+/+				NF1f/f;MEKK2+/+;Dmp1+				NF1f/f;MEKK2-/-;Dmp1+
		p-MEKK2+ cells	Total cells	% of p-MEKK2+ cells		p-MEKK2+ cells	Total cells	% of p-MEKK2+ cells		p-MEKK2+ cells	Total cells	% of p-MEKK2+ cells
		14	82	17.0732		23	48	47.9167		5	60	8.33333
		9	38	23.6842		34	60	56.6667		3	45	6.66667
		15	55	27.2727		29	58	50		2	33	6.06061
		20	75	26.6667		26	53	49.0566		4	47	8.51064
		19	81	23.4568		45	94	47.8723		5	35	14.2857
		19	87	21.8391		56	102	54.902		7	44	15.9091
		10	72	13.8889		17	45	37.7778		5	60	8.33333
		13	86	15.1163		18	44	40.9091		4	45	8.88889
		7	39	17.9487		16	28	57.1429		2	36	5.55556
	Cortical bone	NF1f/f;MEKK2+/+				NF1f/f;MEKK2+/+;Dmp1+				NF1f/f;MEKK2-/-;Dmp1+
		p-MEKK2+ cells	Total cells	% of p-MEKK2+ cells		p-MEKK2+ cells	Total cells	% of p-MEKK2+ cells		p-MEKK2+ cells	Total cells	% of p-MEKK2+ cells
		24	103	23.301		24	37	64.8649		7	52	13.4615
		21	73	28.7671		25	34	73.5294		7	47	14.8936
		7	33	21.2121		30	41	73.1707		5	35	14.2857
		10	55	18.1818		18	34	52.9412		7	44	15.9091
		14	56	25		16	28	57.1429		6	60	10
		7	39	17.9487		17	41	41.4634		6	45	13.3333
		12	43	27.907		25	40	62.5		6	33	18.1818
		7	40	17.5		27	45	60		7	47	14.8936
		14	82	17.0732		25	48	52.0833		5	35	14.2857
	Trabecular bone	NF1f/f;MEKK2+/+				NF1f/f;MEKK2+/+;Dmp1+				NF1f/f;MEKK2-/-;Dmp1+
		p-MEK1+ cells	Total cells	% of p-MEK1+ cells		p-MEK1+ cells	Total cells	% of p-MEK1+ cells		p-MEK1+ cells	Total cells	% of p-MEK1+ cells
		24	60	40		21	49	42.8571		11	47	23.4043
		15	55	27.2727		18	40	45		14	60	23.3333
		10	50	20		31	52	59.6154		12	62	19.3548
		18	76	23.6842		28	61	45.9016		15	58	25.8621
		14	67	20.8955		38	73	52.0548		16	67	23.8806
		18	83	21.6867		22	64	34.375		13	68	19.1176
		16	77	20.7792		17	52	32.6923		16	55	29.0909
		9	54	16.6667		12	23	52.1739		18	65	27.6923
		15	39	38.4615		17	52	32.6923		14	62	22.5806
	Cortical bone	NF1f/f;MEKK2+/+				NF1f/f;MEKK2+/+;Dmp1+				NF1f/f;MEKK2-/-;Dmp1+
		p-MEK1+ cells	Total cells	% of p-MEK1+ cells		p-MEK1+ cells	Total cells	% of p-MEK1+ cells		p-MEK1+ cells	Total cells	% of p-MEK1+ cells
		10	42	23.8095		25	51	49.0196		10	36	27.7778
		8	36	22.2222		25	52	48.0769		10	51	19.6078
		5	29	17.2414		24	47	51.0638		12	50	24
		10	44	22.7273		22	50	44		5	26	19.2308
		12	36	33.3333		30	50	60		8	36	22.2222
		8	31	25.8065		27	55	49.0909		12	52	23.0769
		5	37	13.5135		19	45	42.2222		8	49	16.3265
		11	51	21.5686		21	53	39.6226		5	28	17.8571
		11	41	26.8293		17	52	32.6923		5	29	17.2414
	Trabecular bone	NF1f/f;MEKK2+/+				NF1f/f;MEKK2+/+;Dmp1+				NF1f/f;MEKK2-/-;Dmp1+
		p-ERK1/2+ cells	Total cells	% of p-ERK1/2+ cells		p-ERK1/2+ cells	Total cells	% of p-ERK1/2+ cells		p-ERK1/2+ cells	Total cells	% of p-ERK1/2+ cells
		12	67	17.9104		37	87	42.5287		8	52	15.3846
		15	55	27.2727		26	83	31.3253		11	63	17.4603
		8	61	13.1148		35	63	55.5556		13	59	22.0339
		10	50	20		23	61	37.7049		15	58	25.8621
		6	45	13.3333		28	67	41.791		11	60	18.3333
		3	53	5.66038		31	63	49.2063		18	73	24.6575
		12	52	23.0769		49	85	57.6471		21	59	35.5932
		7	48	14.5833		32	72	44.4444		10	56	17.8571
		9	31	29.0323		23	45	51.1111		13	50	26
		8	35	22.8571		26	52	50
	Cortical bone	NF1f/f;MEKK2+/+				NF1f/f;MEKK2+/+;Dmp1+				NF1f/f;MEKK2-/-;Dmp1+
		p-ERK1/2+ cells	Total cells	% of p-ERK1/2+ cells		p-ERK1/2+ cells	Total cells	% of p-ERK1/2+ cells		p-ERK1/2+ cells	Total cells	% of p-ERK1/2+ cells
		11	56	19.6429		31	51	60.7843		6	35	17.1429
		9	48	18.75		25	52	48.0769		9	34	26.4706
		5	37	13.5135		24	47	51.0638		10	51	19.6078
		7	45	15.5556		22	50	44		11	53	20.7547
		10	53	18.8679		25	50	50		13	50	26
		8	61	13.1148		27	55	49.0909		13	59	22.0339
		7	48	14.5833		19	45	42.2222		11	60	18.3333
		12	67	17.9104		21	53	39.6226		11	59	18.6441
		8	35	22.8571		20	63	31.746		10	52	19.2308

## Sheet: Fig. 3g
		Lenti-vector				Lenti-Cre
		veh	Bosutinib	Ponatinib	shMekk2	veh	Bosutinib	Ponatinib	shMekk2
	Osx	0.00911262	0.0018433	0.00496653	0.0358951	0.0183637	0.0138192	0.11182	0.167815
		0.0114952	0.00179222	0.00593081	0.0363637	0.0176433	0.0156021	0.127885	0.168512
		0.0183637	0.00174737	0.005098	0.0289128	0.0167931	0.0123518	0.13908	0.133692
		0.0176433	0.00189062	0.00577785	0.0451452	0.0192934	0.0174556	0.102819	0.211523
	Bsp	0.00132943	0.00010153	0.000159	0.000581301	0.00132943	0.000808705	0.00186748	0.00303171
		0.00121888	9.79575e-05	0.000192	0.0005686	0.00121888	0.0012235	0.00191666	0.00445489
		0.00116015	0.000808705	0.000165	0.000452095	0.00116015	0.000968612	0.00154098	0.00432489
		0.00139673	0.0012235	0.000185	0.000731102	0.00139673	0.00102151	0.00232276	0.00382132
	Runx2	0.0132636	0.00662701	0.004102	0.0201714	0.0073199	0.0203668	0.0371277	0.0926601
		0.0157473	0.00593342	0.0041004	0.0171456	0.00706317	0.0144067	0.0444671	0.0797476
		0.0138326	0.00578493	0.00352462	0.0136325	0.00672282	0.0114054	0.0357512	0.0735135
		0.0150995	0.00679711	0.0047721	0.0253696	0.00769049	0.0257262	0.0461791	0.100518
	Ocn	0.0111298	0.00168949	0.00211593	0.000929163	0.00211593	0.00168949	0.00570186	0.00647418
		0.0103663	0.00135342	0.00305917	0.00148193	0.00305917	0.00135342	0.00496818	0.0072457
		0.0098353	0.00432098	0.00196459	0.000953725	0.00262248	0.00145331	0.00432098	0.00684364
		0.0117307	0.00406497	0.00164727	0.00144376	0.00177043	0.00157336	0.00406497	0.00685454

## Sheet: Fig. 4b
	Porosity BV
		Nf1f/f;Dmp1-Cre-/vehicle	Nf1f/f;Dmp1-Cre-/Ponatinib	Nf1f/f;Dmp1-Cre+/vehicle	Nf1f/f;Dmp1-Cre+/Ponatinib
		0.0191	0.0159	0.1042	0.0413
		0.01	0.0055	0.0657	0.036
		0.0201	0.017	0.0622	0.0461
		0.0143	0.011	0.0628	0.0143
			0.0185	0.0956	0.0281
				0.0743	0.0447
				0.1311
	Porosity BV/TV
		Nf1f/f;Dmp1-Cre-/vehicle	Nf1f/f;Dmp1-Cre-/Ponatinib	Nf1f/f;Dmp1-Cre+/vehicle	Nf1f/f;Dmp1-Cre+/Ponatinib
		0.0374	0.0362	0.2345	0.12
		0.023	0.0137	0.1815	0.1025
		0.0458	0.0403	0.1277	0.1148
		0.0321	0.0303	0.1887	0.0369
			0.0425	0.223	0.0898
				0.1945	0.1357
				0.2954
	Porous Surface
		Nf1f/f;Dmp1-Cre-/vehicle	Nf1f/f;Dmp1-Cre-/Ponatinib	Nf1f/f;Dmp1-Cre+/vehicle	Nf1f/f;Dmp1-Cre+/Ponatinib
		1.85	1.313	5.546	3.018
		1.503	0.911	4.663	3.655
		2.543	2.007	4.32	3.435
		2.022	1.673	4.973	1.844
			2.116	6.726	2.962
				4.922	3.754
				6.8

## Sheet: Fig. 4d
	Trabecular BV/TV
		Nf1f/f;Dmp1-Cre+/vehicle	Nf1f/f;Dmp1-Cre+/Ponatinib
		0.0658	0.118
		0.0621	0.1104
		0.0744	0.1114
		0.0503	0.0703
		0.0756	0.1056
		0.0635	0.0888
		0.0587	0.1001
		0.0588
	Trabecular Tb.N
		Nf1f/f;Dmp1-Cre+/vehicle	Nf1f/f;Dmp1-Cre+/Ponatinib
		3.5066	4.3469
		3.1652	4.1834
		3.6134	4.2734
		3.2155	3.6533
		3.8117	3.6934
		3.3675	3.7785
		2.5385	3.7939
		2.1807
	Trabecular Tb.Sp
		Nf1f/f;Dmp1-Cre+/vehicle	Nf1f/f;Dmp1-Cre+/Ponatinib
		0.2822	0.2315
		0.3124	0.2341
		0.281	0.2301
		0.312	0.2752
		0.2574	0.2656
		0.2943	0.2614
		0.4316	0.2619
		0.4074
	Trabecular Tb.Th
		Nf1f/f;Dmp1-Cre+/vehicle	Nf1f/f;Dmp1-Cre+/Ponatinib
		0.0407	0.0426
		0.0369	0.0403
		0.046	0.0399
		0.0413	0.0405
		0.0398	0.0423
		0.025	0.0379
		0.0269	0.042
		0.0254

## Sheet: Fig. 4f
	P1NP (ng/ml)	Nf1f/f;Dmp1-Cre+/vehicle	Nf1f/f;Dmp1-Cre+/Ponatinib
		33.1214	3510.22
		216.502	3328.36
		49.7074	2609.26
		666.887	2095.62
		452.907	2236.79
		351.174	2950.4
		962.398
		979.945
		401.962
		66.3104
		132.892
		8.27403
	Vitamin D (ng/ml)	Nf1f/f;Dmp1-Cre-/vehicle	Nf1f/f;Dmp1-Cre-/Ponatinib	Nf1f/f;Dmp1-Cre+/vehicle	Nf1f/f;Dmp1-Cre+/Ponatinib
		0.72	0.43	0.41	0.72
		0.77	0.5	1.81	2.17
		1.11	0.48	0.34	1.83
		1.23	0.6	1.27	3.16
		1.12	1.54	0.21	0.85
		1.12	0.8	0.44	1.77
		1.38		2.07	0.74
		1.11		0.83	2.28
		2.38		0.24	1.61
		2.36			0.76
		1.84			2.17
		1.76			1.83
					3.16
					1.77
	Phosphate (nmol/ul)	Nf1f/f;Dmp1-Cre-/vehicle	Nf1f/f;Dmp1-Cre-/Ponatinib	Nf1f/f;Dmp1-Cre+/vehicle	Nf1f/f;Dmp1-Cre+/Ponatinib
		207.52	201.892	224.757	247.066
		340.777	201.892	243.221	239.339
		238.41	249.927	229.773	260.979
		196.486	265.827	251.858	206.183
		197.044	204.696	247.326	222.361
		368.156	192.809	206.721	299.8
		205.347	321.961	250.038	213.743
		302.865		221.451	286.148
		304.909		157.107	264.044
		322.499		239.543	257.282
		218.256		241.196	267.591
		290.977		245.227	264.025
		337.136		237.036	260.236
		333.087		171.094	323.781
		209.452		251.32	254.979
		246.583		210.603	319.676
		270.545		169.72
		277.863		157.107
		286.352
		261.35

## Sheet: Fig. 4g
	Trabecular bone	WT (NF1f/f;MEKK2+/+)				NF1f/f;MEKK2+/+;Dmp1+ vehicle				NF1f/f;MEKK2+/+;Dmp1+ ponatinib
		p-MEKK2+ cells	Total cells	% of p-MEKK2+ cells		p-MEKK2+ cells	Total cells	% of p-MEKK2+ cells		p-MEKK2+ cells	Total cells	% of p-MEKK2+ cells
		25	98	25.5102		38	64	59.375		20	70	28.5714
		21	85	24.7059		33	55	60		17	68	25
		8	43	18.6047		20	35	57.1429		15	60	25
		15	60	25		25	48	52.0833		13	45	28.8889
		18	85	21.1765		34	60	56.6667		12	33	36.3636
		8	41	19.5122		29	58	50		14	47	29.7872
		7	40	17.5		26	53	49.0566		18	59	30.5085
		14	82	17.0732		63	112	56.25		15	64	23.4375
		10	55	18.1818		18	34	52.9412		16	53	30.1887
	Trabecular bone	WT (NF1f/f;MEKK2+/+)				NF1f/f;MEKK2+/+;Dmp1+ vehicle				NF1f/f;MEKK2+/+;Dmp1+ ponatinib
		p-MEK1+ cells	Total cells	% of p-MEK1+ cells		p-MEK1+ cells	Total cells	% of p-MEK1+ cells		p-MEK1+ cells	Total cells	% of p-MEK1+ cells
		30	92	32.6087		28	55	50.9091		11	44	25
		17	52	32.6923		22	49	44.898		15	46	32.6087
		18	64	28.125		25	52	48.0769		14	63	22.2222
		18	72	25		38	73	52.0548		23	71	32.3944
		8	46	17.3913		29	63	46.0317		11	74	14.8649
		10	39	25.641		22	64	34.375		12	61	19.6721
		11	54	20.3704		17	52	32.6923		9	39	23.0769
		17	61	27.8689		12	23	52.1739		9	35	25.7143
		21	73	28.7671		27	65	41.5385		15	55	27.2727
	Trabecular bone	WT (NF1f/f;MEKK2+/+)				NF1f/f;MEKK2+/+;Dmp1+ vehicle				NF1f/f;MEKK2+/+;Dmp1+ ponatinib
		p-ERK1/2+ cells	Total cells	% of p-ERK1/2+ cells		p-ERK1/2+ cells	Total cells	% of p-ERK1/2+ cells		p-ERK1/2+ cells	Total cells	% of p-ERK1/2+ cells
		11	56	19.6429		25	49	51.0204		13	59	22.0339
		9	48	18.75		35	71	49.2958		12	63	19.0476
		5	37	13.5135		30	56	53.5714		5	52	9.61538
		7	45	15.5556		21	44	47.7273		20	59	33.8983
		11	73	15.0685		35	65	53.8462		12	56	21.4286
		12	65	18.4615		37	87	42.5287		10	42	23.8095
		13	58	22.4138		33	80	41.25		16	75	21.3333
		18	72	25		35	63	55.5556		15	85	17.6471
		20	70	28.5714		23	61	37.7049		17	89	19.1011
		8	52	15.3846		28	69	40.5797
		10	68	14.7059		31	63	49.2063
		12	52	23.0769		32	72	44.4444

[truncated: 3 more sheets: Supple Fig. 1a, Suppl Fig. 3a, Suppl Fig. 4c]
